# Supplementary material for: Molecular Characterization, SNP-Based Strain Profiling, and Seroprevalence of Bacillus anthracis in Ruminants in Jordan
Source: Microorganisms. 2026 Jul 7;14(7):1483. doi: 10.3390/microorganisms14071483 (PMC13414010; doi:10.3390/microorganisms14071483)
Supplement: Supplementary file 1 [file microorganisms-14-01483-s001.zip]

Archive with 1 entries (1 files):
- microorganisms-4353468-supplementary.pdf
